# Supplementary material for: Multisite surveillance for influenza and other respiratory viruses in India: 2016–2018
Source: PLOS Glob Public Health. 2022 Nov 4;2(11):e0001001. doi: 10.1371/journal.pgph.0001001 (PMC10022084; doi:10.1371/journal.pgph.0001001)
Supplement: S1 Data — (XLSX) [file pgph.0001001.s002.xlsx]

## Sheet: Figure 1 
Case type	Age category	No viral detection	Influenza	PIV	RSV	HMPV	Adenovirus	Rhinovirus	Coinfection	Total tested
ARI	<6 month	115	6	8	22	6	4	22	7	190
ARI	6 months - <2 years	576	83	52	88	35	47	111	58	1050
ARI	2 years - <5 years	741	229	75	79	68	36	93	88	1409
ARI	5 years - <15 years	1274	295	33	45	32	47	66	49	1841
ARI	15 years - <45 years	2212	479	42	76	57	32	145	52	3095
ARI	45 years - <60 years	485	115	18	21	11	3	31	10	694
ARI	>=60 years	563	58	9	7	6	3	17	5	668
SARI	<6 month	459	22	31	138	14	15	49	33	761
SARI	6 months - <2 years	711	115	76	174	60	50	76	54	1316
SARI	2 years - <5 years	482	123	36	85	37	27	58	30	878
SARI	5 years - <15 years	562	109	23	19	16	17	47	23	816
SARI	15 years - <45 years	878	201	17	24	6	8	66	16	1216
SARI	45 years - <60 years	591	107	15	19	7	2	26	16	783
SARI	>=60 years	1240	195	30	56	24	3	55	18	1621

## Sheet: Figure 2
Site	Year	Month	month_year	H1N1pdm09	H3N2	B	Influenza Coinfection	Negative	PIV	RSV	HMPV	Adenoviru	Rhinoviru	coinfecti	Total	H1N1pdm09%	H3N2%	B%	Influenza Coinfection%	Virusnegative%	PIV%	RSV%	HMPV%	Adenovirus%	Rhinovirus%	coinfection%
Srinagar	2016	Aug
Srinagar	2016	Sep	2016m9	0	0	0	0	21	3	0	0	0	0	0	24	0	0	0	0	87.5	12.5	0	0	0	0	0
Srinagar	2016	Oct	2016m10	0	0	0	0	37	4	1	0	0	0	0	42	0	0	0	0	88.1	9.5	2.4	0	0	0	0
Srinagar	2016	Nov	2016m11	0	0	0	0	70	3	0	0	2	6	0	81	0	0	0	0	86.4	3.7	0	0	2.5	7.4	0
Srinagar	2016	Dec	2016m12	0	1	3	0	177	3	2	1	0	29	2	214	0	0.5	1.4	0	82.7	1.4	0.9	0.5	0	13.6	0.9
Srinagar	2017	Jan	2017m1	6	6	37	0	309	8	17	15	3	23	7	382	1.6	1.6	9.7	0	80.9	2.1	4.5	3.9	0.8	6	1.8
Srinagar	2017	Feb	2017m2	3	20	130	2	316	26	59	21	1	13	10	446	0.7	4.5	29.1	0.4	70.9	5.8	13.2	4.7	0.2	2.9	2.2
Srinagar	2017	Mar	2017m3	19	70	103	2	307	26	73	24	3	19	28	480	4	14.6	21.5	0.4	64	5.4	15.2	5	0.6	4	5.8
Srinagar	2017	Apr	2017m4	6	13	6	0	101	10	23	7	0	2	1	144	4.2	9	4.2	0	70.1	6.9	16	4.9	0	1.4	0.7
Srinagar	2017	May	2017m5	0	0	0	0	21	1	3	0	0	1	0	26	0	0	0	0	80.8	3.8	11.5	0	0	3.8	0
Srinagar	2017	Jun	2017m6	0	0	0	0	9	1	0	0	0	0	0	10	0	0	0	0	90	10	0	0	0	0	0
Srinagar	2017	Jul	2017m7	1	0	0	0	19	3	0	0	0	0	0	22	4.5	0	0	0	86.4	13.6	0	0	0	0	0
Srinagar	2017	Aug	2017m8	1	0	0	0	29	3	0	0	0	3	0	35	2.9	0	0	0	82.9	8.6	0	0	0	8.6	0
Srinagar	2017	Sep	2017m9	2	0	0	0	40	0	1	0	0	4	0	45	4.4	0	0	0	88.9	0	2.2	0	0	8.9	0
Srinagar	2017	Oct	2017m10	18	7	0	0	126	4	1	0	3	9	0	143	12.6	4.9	0	0	88.1	2.8	0.7	0	2.1	6.3	0
Srinagar	2017	Nov	2017m11	118	37	0	0	433	3	7	0	6	14	0	463	25.5	8	0	0	93.5	0.6	1.5	0	1.3	3	0
Srinagar	2017	Dec	2017m12	35	26	1	0	187	3	12	4	4	19	2	231	15.2	11.3	0.4	0	81	1.3	5.2	1.7	1.7	8.2	0.9
Srinagar	2018	Jan	2018m1	11	7	7	1	101	0	6	2	1	3	0	113	9.7	6.2	6.2	0.9	89.4	0	5.3	1.8	0.9	2.7	0
Srinagar	2018	Feb	2018m2	6	13	10	0	119	1	6	1	0	11	0	138	4.3	9.4	7.2	0	86.2	0.7	4.3	0.7	0	8	0
Srinagar	2018	Mar	2018m3	0	3	3	0	56	0	3	2	0	1	0	62	0	4.8	4.8	0	90.3	0	4.8	3.2	0	1.6	0
Srinagar	2018	Apr	2018m4	0	0	0	0	22	0	2	0	0	1	0	25	0	0	0	0	88	0	8	0	0	4	0
Srinagar	2018	May	2018m5	0	0	0	0	15	1	0	0	0	1	0	17	0	0	0	0	88.2	5.9	0	0	0	5.9	0
Srinagar	2018	Jun	2018m6	0	0	0	0	19	0	0	1	0	1	0	21	0	0	0	0	90.5	0	0	4.8	0	4.8	0
Srinagar	2018	Jul	2018m7	0	0	0	0	21	1	1	0	0	0	0	23	0	0	0	0	91.3	4.3	4.3	0	0	0	0
Srinagar	2018	Aug	2018m8	0	0	0	0	16	1	0	0	0	0	0	17	0	0	0	0	94.1	5.9	0	0	0	0	0
Srinagar	2018	Sep	2018m9	0	3	0	0	36	2	0	0	0	0	0	38	0	7.9	0	0	94.7	5.3	0	0	0	0	0
Srinagar	2018	Oct	2018m10	0	4	0	0	101	0	3	0	0	0	0	104	0	3.8	0	0	97.1	0	2.9	0	0	0	0
Srinagar	2018	Nov	2018m11	1	12	1	0	123	2	6	1	0	13	0	145	0.7	8.3	0.7	0	84.8	1.4	4.1	0.7	0	9	0
Srinagar	2018	Dec	2018m12	1	44	1	0	152	1	28	8	0	29	7	225	0.4	19.6	0.4	0	67.6	0.4	12.4	3.6	0	12.9	3.1
Delhi	2016	Aug
Delhi	2016	Sep	2016m9	0	0	1		24	2	2	0	0	0	0	28	0	0	3.6	0	85.7	7.1	7.1	0	0	0	0
Delhi	2016	Oct	2016m10	0	0	1		19	1	2	4	0	0	1	27	0	0	3.7	0	70.4	3.7	7.4	14.8	0	0	3.7
Delhi	2016	Nov	2016m11	0	0	0		15	0	0	1	1	0	1	18	0	0	0	0	83.3	0	0	5.6	5.6	0	5.6
Delhi	2016	Dec	2016m12	0	0	0		31	2	0	1	2	0	1	37	0	0	0	0	83.8	5.4	0	2.7	5.4	0	2.7
Delhi	2017	Jan	2017m1	0	0	4		47	3	0	5	2	1	1	59	0	0	6.8	0	79.7	5.1	0	8.5	3.4	1.7	1.7
Delhi	2017	Feb	2017m2	0	0	2		58	2	1	2	2	2	1	68	0	0	2.9	0	85.3	2.9	1.5	2.9	2.9	2.9	1.5
Delhi	2017	Mar	2017m3	3	0	4		66	6	1	1	0	7	3	84	3.6	0	4.8	0	78.6	7.1	1.2	1.2	0	8.3	3.6
Delhi	2017	Apr	2017m4	14	0	5		62	3	0	0	2	10	3	80	17.5	0	6.3	0	77.5	3.8	0	0	2.5	12.5	3.8
Delhi	2017	May	2017m5	8	0	0		70	2	0	0	0	8	1	81	9.9	0	0	0	86.4	2.5	0	0	0	9.9	1.2
Delhi	2017	Jun	2017m6	10	0	0		95	3	0	0	1	18	1	118	8.5	0	0	0	80.5	2.5	0	0	0.8	15.3	0.8
Delhi	2017	Jul	2017m7	53	0	1		140	10	1	1	1	10	5	168	31.5	0	0.6	0	83.3	6	0.6	0.6	0.6	6	3
Delhi	2017	Aug	2017m8	98	10	2		287	19	5	1	4	29	6	351	27.9	2.8	0.6	0	81.8	5.4	1.4	0.3	1.1	8.3	1.7
Delhi	2017	Sep	2017m9	18	5	1		138	11	22	9	1	14	10	205	8.8	2.4	0.5	0	67.3	5.4	10.7	4.4	0.5	6.8	4.9
Delhi	2017	Oct	2017m10	1	8	2		107	7	28	6	0	13	9	170	0.6	4.7	1.2	0	62.9	4.1	16.5	3.5	0	7.6	5.3
Delhi	2017	Nov	2017m11	0	0	4		79	7	10	1	1	9	3	110	0	0	3.6	0	71.8	6.4	9.1	0.9	0.9	8.2	2.7
Delhi	2017	Dec	2017m12	0	4	29		109	7	6	1	1	2	2	128	0	3.1	22.7	0	85.2	5.5	4.7	0.8	0.8	1.6	1.6
Delhi	2018	Jan	2018m1	5	2	45		125	5	5	4	2	4	3	148	3.4	1.4	30.4	0	84.5	3.4	3.4	2.7	1.4	2.7	2
Delhi	2018	Feb	2018m2	3	1	12		83	2	6	3	3	3	4	104	2.9	1	11.5	0	79.8	1.9	5.8	2.9	2.9	2.9	3.8
Delhi	2018	Mar	2018m3	2	0	6		64	4	4	0	0	2	3	77	2.6	0	7.8	0	83.1	5.2	5.2	0	0	2.6	3.9
Delhi	2018	Apr	2018m4	0	0	2		60	0	2	0	0	4	4	70	0	0	2.9	0	85.7	0	2.9	0	0	5.7	5.7
Delhi	2018	May	2018m5	0	0	2		62	0	0	0	2	0	4	68	0	0	2.9	0	91.2	0	0	0	2.9	0	5.9
Delhi	2018	Jun	2018m6	0	0	0		44	2	0	0	3	4	0	53	0	0	0	0	83	3.8	0	0	5.7	7.5	0
Delhi	2018	Jul	2018m7	0	1	1		60	1	0	0	2	6	1	70	0	1.4	1.4	0	85.7	1.4	0	0	2.9	8.6	1.4
Delhi	2018	Aug	2018m8	0	9	0		72	3	11	0	4	10	3	103	0	8.7	0	0	69.9	2.9	10.7	0	3.9	9.7	2.9
Delhi	2018	Sep	2018m9	3	29	0		77	3	31	0	0	4	2	117	2.6	24.8	0	0	65.8	2.6	26.5	0	0	3.4	1.7
Delhi	2018	Oct
Delhi	2018	Nov
Delhi	2018	Dec
Chennai	2016	Aug
Chennai	2016	Sep	2016m9	0	3	0		11	1	0	0	1	0	0	13	0	23.1	0	0	84.6	7.7	0	0	7.7	0	0
Chennai	2016	Oct	2016m10	0	2	2		19	1	1	0	1	0	0	22	0	9.1	9.1	0	86.4	4.5	4.5	0	4.5	0	0
Chennai	2016	Nov	2016m11	0	1	2		28	0	1	0	0	2	0	31	0	3.2	6.5	0	90.3	0	3.2	0	0	6.5	0
Chennai	2016	Dec	2016m12	5	1	6		45	1	0	0	0	0	0	46	10.9	2.2	13	0	97.8	2.2	0	0	0	0	0
Chennai	2017	Jan	2017m1	23	0	2		92	0	4	1	2	1	1	101	22.8	0	2	0	91.1	0	4	1	2	1	1
Chennai	2017	Feb	2017m2	18	0	0		75	2	4	1	1	0	0	83	21.7	0	0	0	90.4	2.4	4.8	1.2	1.2	0	0
Chennai	2017	Mar	2017m3	25	0	0		66	2	7	0	5	2	2	84	29.8	0	0	0	78.6	2.4	8.3	0	6	2.4	2.4
Chennai	2017	Apr	2017m4	12	0	0		59	4	2	1	2	0	0	68	17.6	0	0	0	86.8	5.9	2.9	1.5	2.9	0	0
Chennai	2017	May	2017m5	2	1	0		76	2	2	0	1	3	0	84	2.4	1.2	0	0	90.5	2.4	2.4	0	1.2	3.6	0
Chennai	2017	Jun	2017m6	0	1	0		62	1	4	0	2	3	0	72	0	1.4	0	0	86.1	1.4	5.6	0	2.8	4.2	0
Chennai	2017	Jul	2017m7	0	1	0		107	4	23	1	0	4	1	140	0	0.7	0	0	76.4	2.9	16.4	0.7	0	2.9	0.7
Chennai	2017	Aug	2017m8	3	5	0		102	0	19	0	0	3	1	125	2.4	4	0	0	81.6	0	15.2	0	0	2.4	0.8
Chennai	2017	Sep	2017m9	1	20	0		113	2	20	0	0	3	0	138	0.7	14.5	0	0	81.9	1.4	14.5	0	0	2.2	0
Chennai	2017	Oct	2017m10	0	15	0		113	1	10	1	0	0	0	125	0	12	0	0	90.4	0.8	8	0.8	0	0	0
Chennai	2017	Nov	2017m11	0	3	0		96	0	7	0	0	0	0	103	0	2.9	0	0	93.2	0	6.8	0	0	0	0
Chennai	2017	Dec	2017m12	0	0	18		103	0	0	4	2	3	0	112	0	0	16.1	0	92	0	0	3.6	1.8	2.7	0
Chennai	2018	Jan	2018m1	0	2	4		82	2	0	1	3	0	0	88	0	2.3	4.5	0	93.2	2.3	0	1.1	3.4	0	0
Chennai	2018	Feb	2018m2	0	0	7		95	0	0	1	9	0	0	105	0	0	6.7	0	90.5	0	0	1	8.6	0	0
Chennai	2018	Mar	2018m3	0	0	7		106	2	0	1	8	1	0	118	0	0	5.9	0	89.8	1.7	0	0.8	6.8	0.8	0
Chennai	2018	Apr	2018m4	0	0	4		78	2	0	2	10	0	0	92	0	0	4.3	0	84.8	2.2	0	2.2	10.9	0	0
Chennai	2018	May	2018m5	0	0	3		68	0	0	0	1	2	0	71	0	0	4.2	0	95.8	0	0	0	1.4	2.8	0
Chennai	2018	Jun	2018m6	0	0	2		74	1	1	2	0	6	0	84	0	0	2.4	0	88.1	1.2	1.2	2.4	0	7.1	0
Chennai	2018	Jul	2018m7	0	0	1		88	2	3	3	0	7	1	104	0	0	1	0	84.6	1.9	2.9	2.9	0	6.7	1
Chennai	2018	Aug	2018m8	0	0	0		72	1	4	8	1	7	2	95	0	0	0	0	75.8	1.1	4.2	8.4	1.1	7.4	2.1
Chennai	2018	Sep	2018m9	5	0	1		99	0	12	5	1	2	1	120	4.2	0	0.8	0	82.5	0	10	4.2	0.8	1.7	0.8
Chennai	2018	Oct	2018m10	12	1	0		76	1	11	1	2	1	0	92	13	1.1	0	0	82.6	1.1	12	1.1	2.2	1.1	0
Chennai	2018	Nov	2018m11	3	1	0		47	0	3	0	0	1	0	51	5.9	2	0	0	92.2	0	5.9	0	0	2	0
Chennai	2018	Dec	2018m12	0	0	0		31	0	2	1	0	0	0	34	0	0	0	0	91.2	0	5.9	2.9	0	0	0
Dibrugarh	2016	Aug	2016m8	0	0	2		7	0	1	0	0	0	0	8	0	0	25	0	87.5	0	12.5	0	0	0	0
Dibrugarh	2016	Sep	2016m9	0	0	30		81	0	35	1	1	4	4	126	0	0	23.8	0	64.3	0	27.8	0.8	0.8	3.2	3.2
Dibrugarh	2016	Oct	2016m10	0	0	5		30	0	19	2	0	5	4	60	0	0	8.3	0	50	0	31.7	3.3	0	8.3	6.7
Dibrugarh	2016	Nov	2016m11	0	0	1		31	0	1	6	2	10	1	51	0	0	2	0	60.8	0	2	11.8	3.9	19.6	2
Dibrugarh	2016	Dec	2016m12	0	0	0		45	0	0	7	3	12	2	69	0	0	0	0	65.2	0	0	10.1	4.3	17.4	2.9
Dibrugarh	2017	Jan	2017m1	0	0	0		32	0	0	2	2	15	1	52	0	0	0	0	61.5	0	0	3.8	3.8	28.8	1.9
Dibrugarh	2017	Feb	2017m2	2	0	0		71	3	0	6	3	8	1	92	2.2	0	0	0	77.2	3.3	0	6.5	3.3	8.7	1.1
Dibrugarh	2017	Mar	2017m3	0	0	0		54	4	2	7	5	19	4	95	0	0	0	0	56.8	4.2	2.1	7.4	5.3	20	4.2
Dibrugarh	2017	Apr	2017m4	0	0	0		59	14	14	0	1	13	4	105	0	0	0	0	56.2	13.3	13.3	0	1	12.4	3.8
Dibrugarh	2017	May	2017m5	7	0	0		52	10	0	0	4	29	5	100	7	0	0	0	52	10	0	0	4	29	5
Dibrugarh	2017	Jun	2017m6	36	0	0		95	9	0	0	1	16	5	126	28.6	0	0	0	75.4	7.1	0	0	0.8	12.7	4
Dibrugarh	2017	Jul	2017m7	34	1	0		127	6	1	1	11	7	2	155	21.9	0.6	0	0	81.9	3.9	0.6	0.6	7.1	4.5	1.3
Dibrugarh	2017	Aug	2017m8	12	4	0		80	2	1	4	2	24	1	114	10.5	3.5	0	0	70.2	1.8	0.9	3.5	1.8	21.1	0.9
Dibrugarh	2017	Sep	2017m9	0	17	0		64	2	0	13	4	12	4	99	0	17.2	0	0	64.6	2	0	13.1	4	12.1	4
Dibrugarh	2017	Oct	2017m10	0	16	0		120	2	3	13	0	8	1	147	0	10.9	0	0	81.6	1.4	2	8.8	0	5.4	0.7
Dibrugarh	2017	Nov	2017m11	0	2	0		116	1	2	7	0	9	1	136	0	1.5	0	0	85.3	0.7	1.5	5.1	0	6.6	0.7
Dibrugarh	2017	Dec	2017m12	0	0	1		64	0	5	7	0	9	1	86	0	0	1.2	0	74.4	0	5.8	8.1	0	10.5	1.2
Dibrugarh	2018	Jan	2018m1	0	0	1		66	1	16	0	1	0	1	85	0	0	1.2	0	77.6	1.2	18.8	0	1.2	0	1.2
Dibrugarh	2018	Feb	2018m2	0	0	6		72	5	17	0	1	6	3	104	0	0	5.8	0	69.2	4.8	16.3	0	1	5.8	2.9
Dibrugarh	2018	Mar	2018m3	0	0	10		82	16	13	0	0	1	1	113	0	0	8.8	0	72.6	14.2	11.5	0	0	0.9	0.9
Dibrugarh	2018	Apr	2018m4	0	0	12		76	10	6	0	0	2	1	95	0	0	12.6	0	80	10.5	6.3	0	0	2.1	1.1
Dibrugarh	2018	May	2018m5	0	0	7		109	5	16	0	7	19	1	157	0	0	4.5	0	69.4	3.2	10.2	0	4.5	12.1	0.6
Dibrugarh	2018	Jun	2018m6	0	0	6		67	1	9	0	2	3	0	82	0	0	7.3	0	81.7	1.2	11	0	2.4	3.7	0
Dibrugarh	2018	Jul	2018m7	0	0	6		97	0	1	0	2	3	0	103	0	0	5.8	0	94.2	0	1	0	1.9	2.9	0
Dibrugarh	2018	Aug	2018m8	0	2	4		95	6	0	0	4	3	2	110	0	1.8	3.6	0	86.4	5.5	0	0	3.6	2.7	1.8
Dibrugarh	2018	Sep	2018m9	0	13	2		95	0	13	0	0	2	2	112	0	11.6	1.8	0	84.8	0	11.6	0	0	1.8	1.8
Dibrugarh	2018	Oct	2018m10	0	26	0		103	1	1	0	0	10	1	116	0	22.4	0	0	88.8	0.9	0.9	0	0	8.6	0.9
Dibrugarh	2018	Nov	2018m11	0	2	2		44	0	0	0	4	4	0	52	0	3.8	3.8	0	84.6	0	0	0	7.7	7.7	0
Dibrugarh	2018	Dec	2018m12	0	1	0		24	0	0	0	1	0	0	25	0	4	0	0	96	0	0	0	4	0	0
Pune	2016	Aug	2016m8	0	0	0		9	0	0	0	0	0	0	9	0	0	0	0	100	0	0	0	0	0	0
Pune	2016	Sep	2016m9	0	0	2		52	2	1	0	0	1	0	56	0	0	3.6	0	92.9	3.6	1.8	0	0	1.8	0
Pune	2016	Oct	2016m10	0	0	2		43	0	0	0	0	0	0	43	0	0	4.7	0	100	0	0	0	0	0	0
Pune	2016	Nov	2016m11	0	0	1		48	2	0	0	0	4	0	54	0	0	1.9	0	88.9	3.7	0	0	0	7.4	0
Pune	2016	Dec	2016m12	0	0	0		69	3	1	1	1	4	0	79	0	0	0	0	87.3	3.8	1.3	1.3	1.3	5.1	0
Pune	2017	Jan	2017m1	2	0	1		116	12	0	6	0	0	0	134	1.5	0	0.7	0	86.6	9	0	4.5	0	0	0
Pune	2017	Feb	2017m2	3	0	1		87	10	0	5	2	2	0	106	2.8	0	0.9	0	82.1	9.4	0	4.7	1.9	1.9	0
Pune	2017	Mar	2017m3	69	0	0		244	10	0	3	2	6	0	265	26	0	0	0	92.1	3.8	0	1.1	0.8	2.3	0
Pune	2017	Apr	2017m4	41	0	4		187	10	0	3	9	10	0	219	18.7	0	1.8	0	85.4	4.6	0	1.4	4.1	4.6	0
Pune	2017	May	2017m5	16	0	0		106	3	2	1	3	11	0	126	12.7	0	0	0	84.1	2.4	1.6	0.8	2.4	8.7	0
Pune	2017	Jun	2017m6	9	0	0		98	3	0	0	4	14	0	119	7.6	0	0	0	82.4	2.5	0	0	3.4	11.8	0
Pune	2017	Jul	2017m7	29	0	0		171	4	2	5	2	10	2	196	14.8	0	0	0	87.2	2	1	2.6	1	5.1	1
Pune	2017	Aug	2017m8	46	3	0		189	3	10	20	6	9	3	240	19.2	1.3	0	0	78.8	1.3	4.2	8.3	2.5	3.8	1.3
Pune	2017	Sep	2017m9	19	4	1		250	4	25	21	7	9	6	322	5.9	1.2	0.3	0	77.6	1.2	7.8	6.5	2.2	2.8	1.9
Pune	2017	Oct	2017m10	4	6	0		147	0	19	4	3	3	0	176	2.3	3.4	0	0	83.5	0	10.8	2.3	1.7	1.7	0
Pune	2017	Nov	2017m11	2	0	1		119	1	8	0	0	1	2	131	1.5	0	0.8	0	90.8	0.8	6.1	0	0	0.8	1.5
Pune	2017	Dec	2017m12	1	0	9		94	1	5	0	2	2	1	105	1	0	8.6	0	89.5	1	4.8	0	1.9	1.9	1
Pune	2018	Jan	2018m1	2	0	14		104	13	6	0	5	3	0	131	1.5	0	10.7	0	79.4	9.9	4.6	0	3.8	2.3	0
Pune	2018	Feb	2018m2	1	0	17		99	9	1	0	8	1	0	118	0.8	0	14.4	0	83.9	7.6	0.8	0	6.8	0.8	0
Pune	2018	Mar	2018m3	1	1	4		98	4	2	0	6	1	0	111	0.9	0.9	3.6	0	88.3	3.6	1.8	0	5.4	0.9	0
Pune	2018	Apr	2018m4	0	0	0		61	1	2	0	3	3	0	70	0	0	0	0	87.1	1.4	2.9	0	4.3	4.3	0
Pune	2018	May	2018m5	0	0	0		41	1	1	0	2	2	0	47	0	0	0	0	87.2	2.1	2.1	0	4.3	4.3	0
Pune	2018	Jun	2018m6	0	0	0		33	1	1	0	1	1	0	37	0	0	0	0	89.2	2.7	2.7	0	2.7	2.7	0
Pune	2018	Jul	2018m7	3	0	0		55	0	47	0	1	3	4	110	2.7	0	0	0	50	0	42.7	0	0.9	2.7	3.6
Pune	2018	Aug	2018m8	21	0	4		88	1	52	0	4	1	2	148	14.2	0	2.7	0	59.5	0.7	35.1	0	2.7	0.7	1.4
Pune	2018	Sep	2018m9	90	12	4		286	2	28	4	9	8	7	344	26.2	3.5	1.2	0	83.1	0.6	8.1	1.2	2.6	2.3	2
Pune	2018	Oct	2018m10	21	8	0		166	4	2	4	6	5	1	188	11.2	4.3	0	0	88.3	2.1	1.1	2.1	3.2	2.7	0.5
Pune	2018	Nov	2018m11	3	0	0		62	1	0	1	4	3	1	72	4.2	0	0	0	86.1	1.4	0	1.4	5.6	4.2	1.4
Pune	2018	Dec	2018m12	0	0	1		46	7	0	0	2	2	0	57	0	0	1.8	0	80.7	12.3	0	0	3.5	3.5	0
Kolkata	2016	Aug
Kolkata	2016	Sep
Kolkata	2016	Oct	2016m10	0	0	0		17	0	0	2	0	0	3	22	0	0	0	0	77.3	0	0	9.1	0	0	13.6
Kolkata	2016	Nov	2016m11	0	0	1		36	0	1	14	6	31	3	91	0	0	1.1	0	39.6	0	1.1	15.4	6.6	34.1	3.3
Kolkata	2016	Dec	2016m12	0	0	0		41	0	0	20	12	23	11	107	0	0	0	0	38.3	0	0	18.7	11.2	21.5	10.3
Kolkata	2017	Jan	2017m1	1	0	0		45	9	0	13	7	11	15	100	1	0	0	0	45	9	0	13	7	11	15
Kolkata	2017	Feb	2017m2	0	0	0		37	12	0	9	8	13	12	91	0	0	0	0	40.7	13.2	0	9.9	8.8	14.3	13.2
Kolkata	2017	Mar	2017m3	1	0	0		89	9	2	5	3	3	1	112	0.9	0	0	0	79.5	8	1.8	4.5	2.7	2.7	0.9
Kolkata	2017	Apr	2017m4	11	0	0		93	10	1	2	5	3	1	115	9.6	0	0	0	80.9	8.7	0.9	1.7	4.3	2.6	0.9
Kolkata	2017	May	2017m5	33	0	0		83	0	0	0	1	8	0	92	35.9	0	0	0	90.2	0	0	0	1.1	8.7	0
Kolkata	2017	Jun	2017m6	15	0	0		76	0	0	0	0	3	0	79	19	0	0	0	96.2	0	0	0	0	3.8	0
Kolkata	2017	Jul	2017m7	20	1	0		93	2	0	2	0	3	0	100	20	1	0	0	93	2	0	2	0	3	0
Kolkata	2017	Aug	2017m8	14	21	0		69	1	0	3	6	0	7	86	16.3	24.4	0	0	80.2	1.2	0	3.5	7	0	8.1
Kolkata	2017	Sep	2017m9	1	2	0		45	0	0	5	0	7	9	66	1.5	3	0	0	68.2	0	0	7.6	0	10.6	13.6
Kolkata	2017	Oct	2017m10	0	1	0		20	0	0	2	2	4	2	30	0	3.3	0	0	66.7	0	0	6.7	6.7	13.3	6.7
Kolkata	2017	Nov
Kolkata	2017	Dec
Kolkata	2018	Jan
Kolkata	2018	Feb
Kolkata	2018	Mar
Kolkata	2018	Apr
Kolkata	2018	May
Kolkata	2018	Jun
Kolkata	2018	Jul
Kolkata	2018	Aug
Kolkata	2018	Sep
Kolkata	2018	Oct
Kolkata	2018	Nov
Kolkata	2018	Dec
